# Supplementary material for: Wedge-tailed Shearwater (Ardenna pacifica) nesting success in human-dominated coastal environments
Source: PeerJ. 2021 Aug 30;9:e12096. doi: 10.7717/peerj.12096 (PMC8411936; doi:10.7717/peerj.12096)
Supplement: Supplemental Information 1 — Each nest has a unique alpha-numeric code in the “Nest ID” column. Each nest is then categorized by “site” (KBP = human-exposed, MCB = non-human-exposed), “success” (0 = failure, 1 = success), and “nest.type” (B = burrow, I = indentation). The total vegetation cover (“Total.Cover”) and naupaka percent cover (Naupaka.Cover) are represented as proportions and are recorded for each nest. Lastly, the total number of human detections recorded for each nest during the entire study period are recorded under “Human.Detections”, and the distance from the nest to the nearest path (m) is recorded for each nest (“Dist.Path”). [file peerj-09-12096-s001.csv]

Nest ID	Site	Success	Total.Cover	Naupaka.Cover	Nest.Type	Human.Detections	Dist.Path
K1	KBP	0	0.5	0.5	B	50	0.48768
K2	KBP	1	0.5	0.1	B	38	0.21336
K3	KBP	0	0.9	0.75	I	17	2.80416
K4	KBP	1	0.95	0.1	B	71	3.32232
K5	KBP	1	0.95	0.5	B	72	1.9812
K6	KBP	1	0.95	0.5	B	51	0.82296
K7	KBP	1	0.75	0.5	I	21	1.92024
K8	KBP	1	0.9	0.75	I	43	4.63296
K9	KBP	0	0.9	0.1	B	7	5.60832
K10	KBP	1	0.9	0.75	I	32	4.05384
K11	KBP	0	1	0.5	B	62	1.64592
K12	KBP	1	1	0.5	B	43	3.53568
K13	KBP	1	0.95	0.75	I	35	2.19456
K14	KBP	0	0.95	0.5	B	23	1.85928
K15	KBP	0	0.75	0.25	I	15	3.71856
K16	KBP	0	0.9	0.5	B	29	1.61544
K17	KBP	0	0.5	0.5	I	67	0.54864
K18	KBP	1	0.9	0.75	B	11	6.2484
K19	KBP	1	0.95	0.25	B	44	2.80416
K20	KBP	1	0.75	0.75	B	45	3.13944
K21	KBP	1	1	0.25	B	35	2.34696
K22	KBP	0	1	1	I	14	NA
K23	KBP	1	0.95	0.25	B	0	6.4008
K24	KBP	1	1	0.75	B	41	5.51688
K25	KBP	1	1	0.25	B	41	2.62128
M1	MCB	0	1	0.75	I	0
M2	MCB	0	1	1	I	0
M3	MCB	1	1	1	I	0
M4	MCB	1	1	0.5	I	0
M5	MCB	0	0.95	0	B	0
M6	MCB	1	0.95	0.5	I	0
M7	MCB	1	1	1	I	0
M8	MCB	1	0.5	0	I	0
M9	MCB	1	1	0	I	0
M10	MCB	1	0.25	0	B	0
M11	MCB	1	0.5	0	I	0
M12	MCB	1	0.5	0.05	B	0
M13	MCB	1	1	0	B	0
M14	MCB	1	0.95	0	B	0
M15	MCB	1	1	0	B	0
M16	MCB	1	0.75	0	B	0
M17	MCB	1	1	0	B	0
M18	MCB	1	1	0	I	0
M19	MCB	0	1	0	B	0
M20	MCB	1	1	0	B	0
M21	MCB	1	1	0	B	0
M22	MCB	1	1	0	B	0
M23	MCB	1	1	0	B	0
M24	MCB	1	0.75	0	B	0
M25	MCB	1	0.5	0	B	0
M26	MCB	1	0	0	B	0
M27	MCB	0	0.5	0	I	0
M28	MCB	1	0.25	0	B	0
M29	MCB	1	0	0	B	0
