# Supplementary material for: Wedge-tailed Shearwater (Ardenna pacifica) nesting success in human-dominated coastal environments
Source: PeerJ. 2021 Aug 30;9:e12096. doi: 10.7717/peerj.12096 (PMC8411936; doi:10.7717/peerj.12096)
Supplement: Supplemental Information 2 — Compare the two sites and the effect of nest-site characteristics on nesting success. [file peerj-09-12096-s002.zip]

Archive with 1 entries (1 files):
- WTSH_R_Code_Pub.R
